# Supplementary material for: Real-World Comparison of Overall Survival Among Patients With and Without Inherited Retinal Diseases
Source: Vision (Basel). 2026 Mar 1;10(1):15. doi: 10.3390/vision10010015 (PMC13030414; doi:10.3390/vision10010015)
Supplement: Supplementary file 1 [file vision-10-00015-s001.zip]

Archive with 1 entries (1 files):
- vision-4115411-supplementary.pdf
